# Supplementary material for: Effective and Efficient Delivery of Genome-Based Testing-What Conditions Are Necessary for Health System Readiness?
Source: Healthcare (Basel). 2022 Oct 19;10(10):2086. doi: 10.3390/healthcare10102086 (PMC9602865; doi:10.3390/healthcare10102086)
Supplement: Supplementary file 1 [file healthcare-10-02086-s001.zip]

Archive with 1 entries (1 files):
- healthcare-1903621-supplementary.pdf
